# Supplementary material for: A resilience view on health system resilience: a scoping review of empirical studies and reviews
Source: BMC Health Serv Res. 2023 Nov 24;23:1297. doi: 10.1186/s12913-023-10022-8 (PMC10675888; doi:10.1186/s12913-023-10022-8)
Supplement: Supplementary file 3 — Additional file 3. [file 12913_2023_10022_MOESM3_ESM.xlsx]

## Sheet: Table 1. clean data
Table 1. Articles included for descriptive analysis (not full text review), n=87, with associated extracted data
Authors	Title	Year	Where in health system	THREAT 1	THREAT 2	THREAT 3	THREAT 4	METHODS 1	METHODS 2	METHODS 3	METHODS 4	METHODS 5	METHODS 6	METHODS 7	RESILIENCE Qualities 1	RESILIENCE QUALITIES 2	RESILIENCE QUALITIES 3	RESILIENCE QUALITIES 4	RESILIENCE Paradigm 1	RESILIENCE Paradigm 2	RESIL_PHASE 1	RESIL_PHASE 2	RESIL_PHASE 3	RESIL_PHASE 4	RESIL_PHASE 5	COUNTRY 1	COUNTRY 2	COUNTRY 3	COUNTRY 4	COUNTRY 5	COUNTRY 6
Kittelsen SK and Keating VC	Rational trust in resilient health systems.	2019	health system - general/unspecified	ebola											trust				not specified		preparedness	absorption
Kagwanja N and Waithaka D and Nzinga J and Tsofa B and Boga M and Leli H and Mataza C and Gilson L and Molyneux S and Barasa E	Shocks, stress and everyday health system resilience: experiences from the Kenyan coast.	2020	health system - general/unspecified	economic (stress)				interviews	field study						complexity				not specified		transformation	adaptation	absorption			kenya
Anderson JE and Ross AJ and Back J and Duncan M and Snell P and Hopper A and Jaye P	Beyond 'find and fix': improving quality and safety through resilient healthcare systems.	2020	secondary care (hospital)	not specified				case study	ethnography						complexity				not specified		adaptation					united kingdom
Ario AR and Bulage L and Kadobera D and Kwesiga B and Kabwama SN and Tusiime P and Wanyenze RK	Uganda public health fellowship program's contribution to building a resilient and sustainable public health system in Uganda.	2019	public health (national)	not specified											complexity				not specified		absorption					uganda
Ebi KL and Berry P and Hayes K and Boyer C and Sellers S and Enright PM and Hess JJ	Stress Testing the Capacity of Health Systems to Manage Climate Change-Related Shocks and Stresses.	2018	health system - general/unspecified	climate change (shock)	climate change (stress)			design science	stress test						capacity [resilience]				not specified		adaptation	preparedness	absorption
Russo G and Levi ML and Seabra Soares de Britto E Alves MT and Carneiro Alves de Oliveira BL and de Souza Britto Ferreira de Carvalho RH and Andrietta LS and Filippon JG and Scheffer MC	How the 'plates' of a health system can shift, change and adjust during economic recessions: A qualitative interview study of public and private health providers in Brazil's São Paulo and Maranhão states.	2020	health system - general/unspecified	economic crisis (shock)	covid-19			interviews	economics	qualitative study					coping				not specified		adaptation					brazil	developing countries
Acosta JD and Burgette L and Chandra A and Eisenman DP and Gonzalez I and Varda D and Xenakis L	How Community and Public Health Partnerships Contribute to Disaster Recovery and Resilience.	2018	community formal or informal actors (non-health)	hurricane sandy				survey	case study						flexibility	network			social capital		absorption	preparedness				united states
Hicks C and Petrosoniak A	The Human Factor: Optimizing Trauma Team Performance in Dynamic Clinical Environments.	2018	secondary care (hospital)	not specified				case study							team	complexity	coordination		resilience engineering		preparedness
Wiyartanti L and Lim CH and Park MW and Kim JK and Kwon GH and Kim L	Resilience in the Surgical Scheduling to Support Adaptive Scheduling System.	2020	secondary care (hospital)	not specified				data analysis							uncertainty				not specified		adaptation					south korea
Wachs P and Saurin TA	Modelling interactions between procedures and resilience skills.	2018	secondary care (hospital)	not specified				model	interviews	field study	observation	system analysis			team	communication	coordination		not specified		adaptation				RE
Barten DG and Veltmeijer MTW and Peters NALR	Emergency Department Ceiling Collapse: Response to an Internal Emergency.	2019	secondary care (hospital)	hospital building collapse				case study	scenario						infrastructure				not specified		absorption	disaster planning			planning	netherlands
Tyson JS and Bouldin ED	Using Preparedness Exercise Tools to Train Public Health Teams to Address Access and Functional Needs During Emergencies in Rural Appalachia.	2020	regional/local public health organisation	not specified				tabletop exercise							not specified				community resilience		preparedness	disaster planning			planning	united states
Therrien MC and Normandin JM and Denis JL	Bridging complexity theory and resilience to develop surge capacity in health systems.	2017		not specified											complexity	capacity [resilience]	diversity	continuity	social capital		absorption	disaster preparedness
Fitter DL and Delson DB and Guillaume FD and Schaad AW and Moffett DB and Poncelet JL and Lowrance D and Gelting R	Applying a New Framework for Public Health Systems Recovery following Emergencies and Disasters: The Example of Haiti following a Major Earthquake and Cholera Outbreak.	2017	public health (national)	cholera	earthquakes			case study	field study	retrospective studies					not specified				resilience engineering		absorption	disaster response	emergency response	disaster planning		haiti
Siekmans K and Sohani S and Boima T and Koffa F and Basil L and Laaziz S	Community-based health care is an essential component of a resilient health system: evidence from Ebola outbreak in Liberia.	2017	community health workforce	ebola				survey	field study	focus groups					trust						absorption					liberia
Chuang S and Ou JC and Hollnagel E and Hou SK	Measurement of resilience potential - development of a resilience assessment grid for emergency departments.	2020	secondary care (hospital)	not specified				data analysis	interviews						not specified				resilience engineering		absorption					china
Martin-Moreno JM and Anttila A and von Karsa L and Alfonso-Sanchez JL and Gorgojo L	Cancer screening and health system resilience: keys to protecting and bolstering preventive services during a financial crisis.	2012	public health (national, prevention)	economic crisis (shock)				cost-benefit analysis	economics						complexity				not specified		prevention & control				planning	united kingdom
Ben Abdelaziz A and Berkane S and Ben Salem K and Dahdi SA and Mlouki I and Benzarti S and Nouira S and Azzaza M and Azouaou M and Bouamra A and Achouri MY and Soulimane A	Lessons learned from the fight against COVID-19 in the Great Maghreb.Five lessons for better resilience.	2020	public health (national)	covid-19				delphi	delphi technique	expert testimony					capacity [resilience]				community resilience		preparedness				planning	africa	great maghreb	algeria	mauritania	tunisia
Shoaf KI and Kelley MM and O'Keefe K and Arrington KD and Prelip ML	Enhancing emergency preparedness and response systems: correlates of collaboration between local health departments and school districts.	2014	regional/local public health organisation	not specified											collaboration				community resilience		preparedness	disaster planning				united states
Schoch-Spana M and Sell TK and Morhard R	Local health department capacity for community engagement and its implications for disaster resilience.	2013	regional/local public health organisation	not specified				interviews	qualitative study						trust	leadership			community resilience		preparedness	disaster planning				united states
Lee AC and Phillips W and Challen K and Goodacre S	Emergency management in health: key issues and challenges in the UK.	2012	health system - general/unspecified	not specified				interviews	qualitative study						behaviour				organization		preparedness	emergency preparedness				united kingdom
Shukor AR and Klazinga NS and Kringos DS	Primary care in an unstable security, humanitarian, economic and political context: the Kurdistan Region of Iraq.	2017	primary care	economic crisis (stress)	war-confict			case study	descriptive	scoping review	economics				complexity	uncertainty			not specified		transformation				adaptation	iraq
Kaptan K	An organizational metamodel for hospital emergency departments.	2014	secondary care (hospital)	not specified				simulation model							capacity	time			organization		absorption					turkey
Erwin PC and Shah GH and Mays GP	Local health departments and the 2008 recession: characteristics of resiliency.	2014	regional/local public health organisation	economic crisis (shock)				time series	data analysis	cohort studies	logistic models	economics	retrospective studies		not specified				resilience engineering		absorption					united states
Ooi PL and Seetoh T and Cutter J	The Singapore field epidemiology service: insights into outbreak management.	2012	public health (national)	epidemics				case study							responsiveness	capacity [surge]	monitoring		resilience engineering		prevention & control					singapore
Fukuma S and Ahmed S and Goto R and Inui TS and Atun R and Fukuhara S	Fukushima after the Great East Japan Earthquake: lessons for developing responsive and resilient health systems.	2017	health system - general/unspecified	earthquakes	tsunamis			case study	descriptive	time series	data analysis				capacity	responsive			resilience engineering		absorption	disaster preparedness				japan
Jeffs L and Tregunno D and MacMillan K and Espin S	Building clinical and organizational resilience to reconcile safety threats, tensions and trade-offs: insights from theory and evidence.	2009	secondary care (hospital)	not specified				case study							complexity	uncertainty	leadership		organization		preparedness					canada
Rosso CB and Saurin TA	The joint use of resilience engineering and lean production for work system design: A study in healthcare.	2018	secondary care (hospital)	not specified				design science	experiment	systems theory					complexity				resilience engineering		preparedness					brazil
Smith D and Paturas JL and Tomassoni A and Albanese J	Resource allocation: an approach for enhancing hospital resiliency.	2011	secondary care (hospital)	not specified				delphi	delphi technique						capacity [surge]				resilience engineering		absorption	emergency preparedness
Schreiber S and Yoeli N and Paz G and Barbash GI and Varssano D and Fertel N and Hassner A and Drory M and Halpern P	Hospital preparedness for possible nonconventional casualties: an Israeli experience.	2004	secondary care (hospital)	war-confict	terror attack			case study	classification						behaviour				organization		preparedness	disaster preparedness	disaster planning			israel
Gao L and Wu Q and Li Y and Ding D and Hao Y and Cui Y and Kang Z and Jiao M and Liang L and Ferrier A and Ning N and Sun H	How Prepared Are Hospitals' Emergency Management Capacity? Factors Influencing Efficiency of Disaster Rescue.	2018	secondary care (hospital)	not specified				cross-sectional studies	logistic models						capacity [surge]				organization		preparedness	emergency preparedness				china
Wapling A and Mooney T	A resilient NHS for London 2012.	2011	health system - general/unspecified	Olympic games											uncertainty				not specified		preparedness	emergency preparedness	risk management		prevention	united kingdom
Wallace R and Wallace D and Ahern J and Galea S	A failure of resilience: estimating response of New York City's public health ecosystem to sudden disaster.	2007	regional/local public health organisation	not specified											complexity				SES resilience		aborption					united states
Robone S and Rice N and Smith PC	Health systems' responsiveness and its characteristics: a cross-country comparative analysis.	2011	health system - general/unspecified	not specified				regression	cross-country comparison	cross-sectional studies	economics				responsiveness	capacity [surge]			not specified		absorption					developed countries	europe
Thomas S and Keegan C and Barry S and Layte R and Jowett M and Normand C	A framework for assessing health system resilience in an economic crisis: Ireland as a test case.	2013	health system - general/unspecified	economic crisis (shock)				model	descriptive	interviews	document analysis	economics	qualitative study		financial				SES resilience		adaptation				transformation	ireland
Britton CR and Hayman G and Stroud N	Awareness of Human Factors in the operating theatres during the COVID-19 pandemic.	2021	secondary care (hospital)	covid-19				descriptive							team	behaviour	responsiveness		organization		absorption	prevention & control
Acosta J and Howard S and Chandra A and Varda D and Sprong S and Uscher-Pines L	Contributions of Health Care Coalitions to Preparedness and Resilience: Perspectives From Hospital Preparedness Program and Health Care Preparedness Coalitions.	2015	secondary care (hospital)	not specified				interviews							cooperative behavior	diversity	leadership		organization		preparedness	emergency preparedness				united states
Klemets J and Evjemo TE	Understanding Nurses' Strategies to Handle (Un)wanted Nurse Calls: A Resilience Perspective.	2017	secondary care (hospital)	not specified				ethnography	qualitative study						coping				resilience engineering		adaptation	prevention & control				norway
Blanchet K and James P	The role of social networks in the governance of health systems: the case of eye care systems in Ghana.	2013	secondary care (hospital)	not specified				interviews							knowledge	network			social capital		absorption					lmic	ghana
Atallah DG and Djalali A and Fredricks K and Arlington L and Bussio M and Nelson BD	Developing Equitable Primary Health Care in Conflict-Affected Settings: Expert Perspectives From the Frontlines.	2018	primary care	war-conflict				interviews	ethnography	grounded theory					complexity	trust	distributive justice		not specified		adaptation
Olafsdottir AE and Allotey P and Reidpath DD	A health system in economic crises: a case study from Iceland.	2013	health system - general/unspecified	economic crisis (shock)				interviews	ethnography	grounded theory	document analysis	economics			governance				organization		adaptation					iceland
Alameddine M and Fouad FM and Diaconu K and Jamal Z and Lough G and Witter S and Ager A	Resilience capacities of health systems: Accommodating the needs of Palestinian refugees from Syria.	2019	health system - general/unspecified	war-conflict				interviews							capacity				organization		absorption	adaptation			adaptation	jordan	lebanon	syria
Cleary V and Balasegaram S and McCloskey B and Keeling D and Turbitt D	Pandemic (H1N1) 2009: setting up a multi-agency regional response centre--a toolkit for other public health emergencies.	2010	regional/local public health organisation	h1n1											governance	coordination	capacity [surge]	information	not specified		absorption	emergency response	disaster planning			united kingdom
Cairns-Nagi JM and Bambra C	Defying the odds: a mixed-methods study of health resilience in deprived areas of England.	2013	health system - general/unspecified	chronic economic (stress)				interviews	data analysis	mixed methods	focus groups	qualitative study	regression analysis	small-area analysis	environment				SES resilience	social capital	adaptation					england
Keskinkiliç B and Shaikh I and Tekin A and Ursu P and Mardinoglu A and Mese EA	A Resilient Health System in Response to Coronavirus Disease 2019: Experiences of Turkey.	2020	health system - general/unspecified	covid-19				case study							capacity [surge]	information	collaboration		not specified		absorption	prevention & control				turkey
Geelen-Baass BN and Johnstone JM	Building resiliency: ensuring business continuity is on the health care agenda.	2008	secondary care (hospital)	not specified				case study							robustness				resilience engineering		prevention & control	risk management				australia
Odhiambo J and Jeffery C and Lako R and Devkota B and Valadez JJ	Measuring health system resilience in a highly fragile nation during protracted conflict: South Sudan 2011-15.	2020	health system - general/unspecified	war-conflict											not specified				resilience engineering		absorption				adaptation	sudan	south sudan
Toner ES and McGinty M and Schoch-Spana M and Rose DA and Watson M and Echols E and Carbone EG	A Community Checklist for Health Sector Resilience Informed by Hurricane Sandy.	2017	health system - general/unspecified	hurricane sandy				case study	review	interviews	concept mapping				capacity [surge]	information			community		absorption	disaster response	disaster preparedness	disaster planning	preparedness	united states
Øyri SF and Braut GS and Macrae C and Wiig S	Investigating Hospital Supervision: A Case Study of Regulatory Inspectors' Roles as Potential Co-creators of Resilience.	2021	secondary care (hospital)	not specified				case study	interviews						capacity [resilience]	governance			not specified		adaptation					norway
Motevali Haghighi S and Torabi SA	A novel mixed sustainability-resilience framework for evaluating hospital information systems.	2018	secondary care (hospital)	not specified				case study	bwm	indicators	data analysis				flexibility	information			resilience engineering		redundancy				team	iran
Cuthbertson J and Rodriguez-Llanes JM and Robertson A and Archer F	Current and Emerging Disaster Risks Perceptions in Oceania: Key Stakeholders Recommendations for Disaster Management and Resilience Building.	2019	health system - general/unspecified	not specified				mixed methods	expert testimony	interviews	qualitative study				collaboration	capacity [resilience]			community resilience		prevention & control	emergency management	disaster planning		preparedness	oceania
Quantick O	Emergency Preparedness, Resilience and Response (EPRR).	2020	health system - general/unspecified	not specified											collaboration				resilience engineering		absorption	emergency preparedness	disaster planning			united kingdom
Alonge O and Sonkarlay S and Gwaikolo W and Fahim C and Cooper JL and Peters DH	Understanding the role of community resilience in addressing the Ebola virus disease epidemic in Liberia: a qualitative study (community resilience in Liberia).	2019	community formal or informal actors (non-health)	ebola				interviews	field study	qualitative study					leadership	trust	information		community resilience		preparedness					liberia
Meyer D and Kirk Sell T and Schoch-Spana M and Shearer MP and Chandler H and Thomas E and Rose DA and Carbone EG and Toner E	Lessons from the domestic Ebola response: Improving health care system resilience to high consequence infectious diseases.	2018	health system - general/unspecified	ebola				ethnography	focus groups	interviews					capacity [surge]	training			community resilience		preparedness					united states
Khan Y and Brown AD and Gagliardi AR and O'Sullivan T and Lacarte S and Henry B and Schwartz B	Are we prepared? The development of performance indicators for public health emergency preparedness using a modified Delphi approach.	2019	regional/local public health organisation	not specified				review	delphi	ethnography	delphi technique	indicators	retrospective studies		governance	communication	training		community resilience		preparedness	disaster planning	prevention & control			canada
Cole J	Antimicrobial resistance, infection control and planning for pandemics: the importance of knowledge transfer in healthcare resilience and emergency planning.	2012	health system - general/unspecified	epidemics											information	training			not specified		prevention & control	prevention & control	disaster planning			european union	united kingdom
Aliyu S and Norful AA and Schroeder K and Odlum M and Glica B and Travers JL	The powder keg: Lessons learned about clinical staff preparedness during the early phase of the COVID-19 pandemic.	2021	secondary care (hospital)	covid-19				case study	descriptive	interviews					capacity [surge]				not specified		absorption
Miller NP and Milsom P and Johnson G and Bedford J and Kapeu AS and Diallo AO and Hassen K and Rafique N and Islam K and Camara R and Kandeh J and Wesseh CS and Rasanathan K and Zambruni JP and Papowitz H	Community health workers during the Ebola outbreak in Guinea, Liberia, and Sierra Leone.	2018	community health workforce	ebola				case study	interviews	data analysis	mixed methods	focus groups	qualitative study		trust				community resilience		absorption					africa	guinea	liberia	sierra leone
Steiner G and Zenk L and Schernhammer E	Preparing for the Next Wave of COVID-19: Resilience in the Face of a Spreading Pandemic.	2020	health system - general/unspecified	covid-19											complexity	network			social capital		prevention & control	prevention & control
Röttger J and Blümel M and Fuchs S and Busse R	Assessing the responsiveness of chronic disease care - is the World Health Organization's concept of health system responsiveness applicable?	2014	health system - general/unspecified	not specified				interviews	focus groups						coordination	responsiveness	trust		not specified		preparedness					germany
Dhatt R and Theobald S and Buzuzi S and Ros B and Vong S and Muraya K and Molyneux S and Hawkins K and González-Beiras C and Ronsin K and Lichtenstein D and Wilkins K and Thompson K and Davis K and Jackson C	The role of women's leadership and gender equity in leadership and health system strengthening.	2017	health system - general/unspecified	not specified				data analysis							leadership	distributive justice			not specified		preparedness					africa
Nyikuri M and Tsofa B and Barasa E and Okoth P and Molyneux S	Crises and Resilience at the Frontline-Public Health Facility Managers under Devolution in a Sub-County on the Kenyan Coast.	2015	regional/local public health organisation	not specified											organization	coping			not specified		adaptation	preparedness				kenya
Rogers HL and Barros PP and Maeseneer J and Lehtonen L and Lionis C and McKee M and Siciliani L and Stahl D and Zaletel J and Kringos D	Resilience Testing of Health Systems: How Can It Be Done?	2021	health system - general/unspecified	not specified											not specified				resilience engineering		absorption
Chua AQ and Tan MMJ and Verma M and Han EKL and Hsu LY and Cook AR and Teo YY and Lee VJ and Legido-Quigley H	Health system resilience in managing the COVID-19 pandemic: lessons from Singapore.	2020	health system - general/unspecified	covid-19				case study	descriptive						governance	information	flexibility		not specified		prevention & control					singapore
Barker KM and Ling EJ and Fallah M and VanDeBogert B and Kodl Y and Macauley RJ and Viswanath K and Kruk ME	Community engagement for health system resilience: evidence from Liberia's Ebola epidemic.	2020	community formal or informal actors (non-health)	ebola				interviews	focus groups	qualitative study					communication	community			community resilience		absorption					liberia
Ling EJ and Larson E and Macauley RJ and Kodl Y and VanDeBogert B and Baawo S and Kruk ME	Beyond the crisis: did the Ebola epidemic improve resilience of Liberia's health system?	2017	health system - general/unspecified	ebola				case study	interviews	economics					diversity	governance	communication		not specified		adaptation					liberia
Ozawa S and Paina L and Qiu M	Exploring pathways for building trust in vaccination and strengthening health system resilience.	2016	public health (national, prevention)	not specified				review	scenario	causal loop	secondary data review				trust	communication	social capital		social capital		prevention & control					developing countries
McKenzie A and Abdulwahab A and Sokpo E and Mecaskey JW	Creating the Foundation for Health System Resilience in Northern Nigeria.	2016	health system - general/unspecified	war-conflict				case study							complexity	governance			not specified		adaptation					nigeria
Lapão LV and Silva A and Pereira N and Vasconcelos P and Conceição C	Ebola impact on African health systems entails a quest for more international and local resilience: the case of African Portuguese speaking countries.	2015	health system - general/unspecified	ebola				case study	systematic review						collaboration				not specified		absorption					africa
Runkle JD and Zhang H and Karmaus W and Martin AB and Svendsen ER	Prediction of unmet primary care needs for the medically vulnerable post-disaster: an interrupted time-series analysis of health system responses.	2012	primary care	chemical hazard release				time series	data analysis						capacity [adaptive]				resilience engineering		absorption	absorption				united states
Haldane V and De Foo C and Abdalla SM and Jung AS and Tan M and Wu S and Chua A and Verma M and Shrestha P and Singh S and Perez T and Tan SM and Bartos M and Mabuchi S and Bonk M and McNab C and Werner GK and Panjabi R and Nordström A and Legido-Quigley H	Health systems resilience in managing the COVID-19 pandemic: lessons from 28 countries.	2021	health system - general/unspecified	covid-19				review	mixed methods						governance	capacity [surge]			community resilience		absorption					global
Clay-Williams R and Rapport F and Braithwaite J	The Australian health system response to COVID-19 from a resilient health care perspective: what have we learned?	2020	health system - general/unspecified	covid-19				case study	descriptive	interviews					capacity [resilience]	agility	information		not specified		absorption					australia
Meyer D and Bishai D and Ravi SJ and Rashid H and Mahmood SS and Toner E and Nuzzo JB	A checklist to improve health system resilience to infectious disease outbreaks and natural hazards.	2020	health system - general/unspecified	not specified				review	interviews						capacity [resilience]	resilience engineering			not specified		preparedness	disaster planning
Khan Y and O'Sullivan T and Brown A and Tracey S and Gibson J and Généreux M and Henry B and Schwartz B	Public health emergency preparedness: a framework to promote resilience.	2018	public health (national)	not specified				interviews	focus groups	qualitative study					complexity	distributive justice	governance	leadership	not specified		preparedness	disaster planning				canada
Gilson L and Barasa E and Nxumalo N and Cleary S and Goudge J and Molyneux S and Tsofa B and Lehmann U	Everyday resilience in district health systems: emerging insights from the front lines in Kenya and South Africa.	2017	primary care	not specified				case study							capacity [surge]	governance	leadership		social capital		adaptation					kenya	south africa	africa
Ammar W and Kdouh O and Hammoud R and Hamadeh R and Harb H and Ammar Z and Atun R and Christiani D and Zalloua PA	Health system resilience: Lebanon and the Syrian refugee crisis.	2016	health system - general/unspecified	refugees				process model							network	capacity [resilience]	diversity		social capital		absorption					syria	lebanon
Wang Z and Duan Y and Jin Y and Zheng ZJ	Coronavirus disease 2019 (COVID-19) pandemic: how countries should build more resilient health systems for preparedness and response.	2020	health system - general/unspecified	covid-19				indicators	cross-sectional studies						capacity [surge]				resilience engineering		absorption	emergency preparedness
O'Sullivan B and Leader J and Couch D and Purnell J	Rural Pandemic Preparedness: The Risk, Resilience and Response Required of Primary Healthcare.	2020	primary care	covid-19											flexibility	capacity [surge]			not specified		absorption	emergency preparedness
Zachariah R and Dar Berger S and Thekkur P and Khogali M and Davtyan K and Kumar AMV and Satyanarayana S and Moses F and Aslanyan G and Aseffa A and Harries AD and Reeder JC	Investing in Operational Research Capacity Building for Front-Line Health Workers Strengthens Countries' Resilience to Tackling the COVID-19 Pandemic.	2020	health system - general/unspecified	covid-19				survey	cross-country comparison						capacity [resilience]				not specified		preparedness
Jamal Z and Alameddine M and Diaconu K and Lough G and Witter S and Ager A and Fouad FM	Health system resilience in the face of crisis: analysing the challenges, strategies and capacities for UNRWA in Syria.	2020	health system - general/unspecified	refugees				qualitative study	interviews	causal loop	case study	retrospective studies			collaboration	transformation	coping		not specified		adaptation				absorption	syria
Massuda A and Hone T and Leles FAG and de Castro MC and Atun R	The Brazilian health system at crossroads: progress, crisis and resilience.	2018	health system - general/unspecified	economic crisis (stress)	economic crisis (shock)			policy analysis	data analysis	systematic review					distributive justice	governance			not specified		preparedness					brazil
Ridde V and Lechat L and Meda IB	Terrorist attack of 15 January 2016 in Ouagadougou: how resilient was Burkina Faso's health system?	2016	health system - general/unspecified	war-conflict											coordination	responsiveness	capacity [adaptive]		not specified		absorption	absorption	emergency management	emergency preparedness		burkina faso
Jovanović A and Klimek P and Renn O and Schneider R and Øien K and Brown J and DiGennaro M and Liu Y and Pfau V and Jelić M and Rosen T and Caillard B and Chakravarty S and Chhantyal P	Assessing resilience of healthcare infrastructure exposed to COVID-19: emerging risks, resilience indicators, interdependencies and international standards.	2020	health system - general/unspecified	covid-19				indicators							organization	capacity	information		resilience engineering		preparedness	risk management
Zachariah R and Maher D and Aseffa A and Vahedi M and Launois P and Khogali M and Aslanyan G and Reeder JC	Strengthening the core health research capacity of national health systems helps build country resilience to epidemics: a cross-sectional survey.	2020	health system - general/unspecified	covid-19				cross-sectional studies							capacity [resilience]						preparedness
Clay-Williams R and Braithwaite J	Resilient Health Care: A Determinant Framework for Understanding Variation in Everyday Work and Designing Sustainable Digital Health Systems.	2019	health system - general/unspecified	not specified				case study	healthcare informatics						uncertainty	information					absorption					australia
Hanefeld J and Mayhew S and Legido-Quigley H and Martineau F and Karanikolos M and Blanchet K and Liverani M and Yei Mokuwa E and McKay G and Balabanova D	Towards an understanding of resilience: responding to health systems shocks.	2018	health system - general/unspecified	ebola	economic crisis (shock)	climate change	refugees	case study	healthcare informatics						information	governance	capacity [surge]	organization			absorption	emergency response	disaster planning
Rockenschaub G and Harbou KV	Disaster resilient hospitals: an essential for all-hazards emergency preparedness.	2013	secondary care (hospital)	not specified				cross-country comparison							information	governance	capacity [surge]				preparedness	emergency preparedness	disaster planning	absorption		europe
